# Supplementary material for: Molecular elevation of insulin receptor signaling improves memory recall in aged Fischer 344 rats
Source: Aging Cell. 2020 Aug 27;19(10):e13220. doi: 10.1111/acel.13220 (PMC7576226; doi:10.1111/acel.13220)
Supplement: Supplementary file 1 — Supplementary Material [file ACEL-19-e13220-s001.xlsx]

## Sheet: Summary
Animal Numbers
	Received AAVs	Weight Measures	Gait Measures	Morris Water Maze (MWM)	IR Western Immunoblots	pAkt & Akt Western Immunoblots	Immuno-fluorescence	NeuN Measures
Young Ctrl:	8	8	8	8	8	8	4	4
Young IRβ:	6	6	5	5	5	5	3	3
Aged Ctrl:	9	9	9	5	9	9	5	5
Aged IRβ:	10	10	8	6	8	8	4	4
Totals:	33	33	30	24	30	30	16	16
This dataset is associated with Frazier et. al. (2020). Molecular Elevation of Insulin Receptor Signaling Improves Memory Recall in Aged Fischer 344 Rats. Aging Cell.
All 33 animals were purchased from the National Institute on Aging colony
Numbers in the following sheets reflect individual data point per animal and group means.
Filtering Information: All 33 animals that receieved stereotaxic AAV injections were weighted at the end of the study. One aged IRβ animal was unable to complete the MWM task due to extreme lethargy and was removed from the analysis. Of the remaining 32 animals that underwent MWM testing, 8 were removed prior to MWM analysis: 5 animals (2 aged control, 3 aged IRβ) were removed based on a visual a…

## Sheet: Weight & Gait Data
Weight & Gait Data - Individual Data Points
Weight (g)					Stride (cm)					Crossovers (# of)					Offset Differentials (cm)
Young		Aged			Young		Aged			Young		Aged			Young		Aged
Ctrl	IRβ	Ctrl	IRβ		Ctrl	IRbeta	Ctrl	IRβ		Ctrl	IRbeta	Ctrl	IRβ		Ctrl	IRbeta	Ctrl	IRβ
314	327	424	430		1.92242	1.63217	1.4626	1.31403		0.176471	0.2	0.047619	0.055556		0.068691	0.134328	0.082952	0.069921
300	298	424	403		1.71531	1.67648	1.41705	1.33367		0.105263	0.3125	0.2	0.05		0.066335	0.154342	0.08238	0.033753
287	302	446	449		1.90928	1.92355	1.36985	1.30524		0.25	0.421053	0.052632	0.125		0.175712	0.185436	0.050852	0.099161
297	253	438	442		1.76765	1.74758	1.46707	1.36712		0.375	0.4375	0	0.5		0.145014	0.210312	0.042906	0.218822
301	261	389	424		1.97761	1.58262	1.42854	1.0596		0.5	0.125	0.5	0.05		0.385007	0.06445	0.218822	0.056636
258	255	416	444		2.00644		1.29881	1.40226		0.1875		0.111111	0.294118		0.111092		0.036232	0.084382
262		455	477		2.00001		1.46298	1.54119		0.5		0.111111	0		0.272218		0.085812	0.046482
238		431	417		1.85281		1.53127	1.27733		0.5		0	0		0.137381		0.097254	0.108696
		380	445				1.58354					0.071429					0.087447
			395
Weight & Gait Data - Group Means & Standard Error of the Mean (SEM)
	Young Ctrl			Young IRβ			Aged Ctrl			Aged IRβ
	Mean	SEM	n	Mean	SEM	n	Mean	SEM	n	Mean	SEM	n
Weight	282.125	9.326	8	282.667	12.502	6	422.556	8.246	9	432.6	7.62	10
Stride	1.89394	0.0381499	8	1.71248	0.059327	5	1.44686	0.0278381	9	1.32505	0.0477669	8
Crossovers	0.324279	0.0581327	8	0.299211	0.0609665	5	0.121545	0.0516227	9	0.134334	0.0620845	8
Offset Diff.	0.170181	0.0384701	8	0.149774	0.0249762	5	0.0871841	0.0180083	9	0.0897316	0.0205433	8

## Sheet: MWM Behavior Data
Pathlength to Goal (cm) - Individual Data Points
Training Day 1					Training Day 2					Training Day 3					Probe Trial
Young		Aged			Young		Aged			Young		Aged			Young		Aged
Ctrl	IRβ	Ctrl	IRβ		Ctrl	IRbeta	Ctrl	IRβ		Ctrl	IRbeta	Ctrl	IRβ		Ctrl	IRbeta	Ctrl	IRβ
1238.97	1181.8	1348.64	1342.82		1313.7	732.893	1279.2	1000.88		475.193	502.624	1412.7	1164.18		172.238	187.526	882.566	161.353
672.556	1008.84	1415.89	894.454		537.259	791.29	1139	990.12		777.764	362.355	888.835	305.909		145.21	166.049	710.126	142.512
961.237	840.523	1053.78	1157.49		799.868	1217.79	1181.75	964.06		741.121	139.504	787.798	516.925		256.668	467.56	1311.18	634.706
934.181	1298.12	855.271	1039.61		1362.11	732.513	1011.38	1053.75		761.237	714.044	416.813	370.017		116.545	496.458	909.252	103.618
781.248	941.891	1436.1	1054.14		569.008	738.839	1209.5	1073.49		446.059	681.593	595.905	1109.96		167.178	487.984	129.791	904.237
465.081			1392.28		1150.7			1056.43		590.619			889.473		532.266			369.849
1340.47					1116.86					677.192					194.595
510.85					446.584					195.706					129.428
Pathlength to Goal (cm) - Group Means & Standard Error of the Mean (SEM)
	Young Ctrl			Young IRβ			Aged Ctrl			Aged IRβ
	Mean	SEM	n	Mean	SEM	n	Mean	SEM	n	Mean	SEM	n
Train 1	863.074	112.548	8	1054.23	82.4935	5	1221.94	114.512	5	1146.8	78.0065	6
Train 2	912.012	130.259	8	842.666	94.4255	5	1164.17	44.4832	5	1023.12	17.9405	6
Train 3	583.111	71.2146	8	480.024	106.232	5	820.411	168.797	5	726.077	154.171	6
Probe	214.266	47.9598	8	361.115	75.4745	5	788.583	191.92	5	386.046	131.679	6

## Sheet: IR Western Immunoblot Data
IRβ Target Band Intensities (arbitrary gray value) - Individual Data Points
Exogenous IRβ (60 kDa)					Endogenous IRβ (95 kDa)					Total IRβ (60 + 95 kDa)
Young		Aged			Young		Aged			Young		Aged
Ctrl	IRβ	Ctrl	IRβ		Ctrl	IRbeta	Ctrl	IRβ		Ctrl	IRbeta	Ctrl	IRβ
0.050536	0.188328	0.136661	0.365413		0.190645	0.178906	0.226343	0.228183		0.241181	0.367234	0.363004	0.593596
0.013278	0.377638	0.034355	0.345869		0.190146	0.249146	0.154153	0.199279		0.203424	0.626784	0.188508	0.545148
0.105885	0.116408	0.059588	0.212259		0.214905	0.228392	0.213565	0.451557		0.32079	0.3448	0.273153	0.663815
0.07031	0.024533	0.029445	0.101437		0.205554	0.221072	0.25293	0.210579		0.275864	0.245604	0.282376	0.312016
0.068618	0.527944	0.182764	0.398401		0.244758	0.258762	0.179628	0.213843		0.313376	0.786706	0.362391	0.612243
0.021475		0.080163	0.08109		0.184452		0.219936	0.230473		0.205927		0.300099	0.311563
0.023352		0.083341	0.150797		0.239446		0.292031	0.210206		0.262798		0.375372	0.361002
0.035128		0.089603	0.420684		0.208474		0.177807	0.306111		0.243602		0.26741	0.726795
		0.025992					0.238582					0.264574
IRβ Target Band Intensities (arbitrary gray value) - Group Means & Standard Error of the Mean (SEM)
	Young Ctrl			Young IRβ			Aged Ctrl			Aged IRβ
	Mean	SEM	n	Mean	SEM	n	Mean	SEM	n	Mean	SEM	n
Exogenous	0.0485727	0.0111481	8	0.24697	0.0911	5	0.0802124	0.0174191	9	0.259494	0.049065	8
Endogenous	0.209797	0.00795356	8	0.227256	0.0138727	5	0.217219	0.0141304	9	0.256279	0.0302764	8
Total (60+95)	0.25837	0.015544	8	0.474226	0.100345	5	0.297432	0.02016	9	0.515772	0.0582245	8

## Sheet: pAktAkt Western Immunoblot Data
pAkt & Akt Target Band Intensities (arbitrary gray value) - Individual Data Points
pAkt					Akt					pAkt/Akt
Young		Aged			Young		Aged			Young		Aged
Ctrl	IRβ	Ctrl	IRβ		Ctrl	IRbeta	Ctrl	IRβ		Ctrl	IRbeta	Ctrl	IRβ
0.200118	0.229749	0.352685	0.2533		0.262356	0.304993	0.36026	0.26915		0.785133	0.785538	1.04329	0.991448
0.236239	0.212439	0.229066	0.34171		0.333325	0.446749	0.315325	0.43709		0.71387	0.483673	0.735313	0.79248
0.310701	0.299331	0.262787	0.268401		0.40926	0.329801	0.51284	0.520427		0.772042	0.903021	0.532151	0.659536
0.456369	0.300556	0.188868	0.28431		0.365689	0.478451	0.329372	0.267557		1.34596	0.665766	0.581794	1.08125
0.327934	0.261466	0.191225	0.309502		0.379716	0.46158	0.30288	0.427268		0.86365	0.564012	0.626016	0.743604
0.238742		0.246548	0.36628		0.291265		0.394632	0.39472		0.83547		0.626649	0.921618
0.413073		0.225658	0.173814		0.475541		0.374266	0.231786		0.920375		0.609927	0.757488
0.22454		0.15445	0.35088		0.415802		0.30097	0.398899		0.540735		0.514787	1.19449
		0.272622					0.445819					0.653541
pAkt & Akt Target Band Intensities (arbitrary gray value) - Group Means & Standard Error of the Mean (SEM)
	Young Ctrl			Young IRβ			Aged Ctrl			Aged IRβ
	Mean	SEM	n	Mean	SEM	n	Mean	SEM	n	Mean	SEM	n
pAkt	0.300965	0.0331697	8	0.260708	0.0178445	5	0.23599	0.0192992	9	0.293525	0.0222906	8
Akt	0.366619	0.0246153	8	0.404315	0.0360508	5	0.370707	0.0237981	9	0.368362	0.0357577	8
pAkt/Akt	0.847155	0.081911	8	0.680402	0.0751917	5	0.658163	0.0528256	9	0.892739	0.065756	8

## Sheet: Field CA1 IF Data
CA1 Immunofluorescence Data (% area covered)- Individual Data Points																CA1 Immunofluorescence Data (% area covered) - Group Means & Standard Error of the Mean (SEM)
DAPI					FITC					FITC/DAPI of stratum pyramidale							CA1 stratum pyramidale
stratum pyramidale					stratum pyramidale					stratum pyramidale							Young Ctrl			Young IRβ			Aged Ctrl			Aged IRβ
Young		Aged			Young		Aged			Young		Aged					Mean	SEM	n	Mean	SEM	n	Mean	SEM	n	Mean	SEM	n
Ctrl	IRβ	Ctrl	IRβ		Ctrl	IRβ	Ctrl	IRβ		Ctrl	IRβ	Ctrl	IRβ			DAPI	47.2676	3.11788	4	52.1842	0.817454	3	48.3689	1.213	5	49.0865	0.682789	4
46.4823	50.7813	45.8893	47.6813		8.948	11.4687	19.8697	24.7393		0.18973	0.226454	0.43004	0.515845			FITC	13.4087	3.79088	4	19.4827	4.07421	3	16.4031	1.10319	5	24.7814	0.395889	4
51.5897	53.6127	51.369	50.96		8.51033	24.7663	14.4603	25.2837		0.166725	0.464796	0.280498	0.497205			FITC/DAPI	0.27836	0.0649521	4	0.371285	0.0734325	3	0.341077	0.0278965	5	0.504305	0.00908463	4
38.75	52.1587	51.151	48.8603		11.5783	22.213	16.7643	25.4233		0.306886	0.422604	0.326367	0.522046				CA1 stratum radiatum
52.2483		45.9813	48.8443		24.5983		17.283	23.6793		0.450098		0.377078	0.482123				Young Ctrl			Young IRβ			Aged Ctrl			Aged IRβ
		47.4537					13.6383					0.291402					Mean	SEM	n	Mean	SEM	n	Mean	SEM	n	Mean	SEM	n
stratum radiatum					stratum radiatum					stratum radiatum						DAPI	14.5928	1.30708	4	14.8892	1.72198	3	14.7454	0.782634	5	16.3502	1.28028	4
Young		Aged			Young		Aged			Young		Aged				FITC	1.87567	0.338165	4	5.57267	1.63568	3	2.60607	0.383469	5	4.95283	0.609008	4
Ctrl	IRβ	Ctrl	IRβ		Ctrl	IRβ	Ctrl	IRβ		Ctrl	IRβ	Ctrl	IRβ			FITC/DAPI	0.0383633	0.0047716	4	0.105432	0.0293412	3	0.0550762	0.00908243	5	0.0985463	0.0113277	4
16.4057	12.0807	14.8457	15.4577		2.08633	2.90133	2.57967	3.50667		0.044438	0.057456	0.055222	0.069917				CA1 stratum oriens
16.3363	14.5673	15.009	19.4773		1.6	8.54367	2.34467	6.27		0.032032	0.158685	0.046799	0.11985				Young Ctrl			Young IRβ			Aged Ctrl			Aged IRβ
10.8333	18.0197	13.4767	13.4167		1.11767	5.273	1.48167	4.46233		0.028587	0.100154	0.029041	0.091266				Mean	SEM	n	Mean	SEM	n	Mean	SEM	n	Mean	SEM	n
14.796		17.4507	17.0493		2.69867		3.86467	5.57233		0.048396		0.084804	0.113152			DAPI	8.88758	0.314184	4	7.47334	0.870253	3	7.8958	0.570935	5	9.55984	0.581924	4
		12.9447					2.75967					0.059515				FITC	2.67325	0.228136	4	3.21589	0.882352	3	3.09953	0.542428	5	3.19208	0.393248	4
stratum oriens					stratum oriens					stratum oriens						FITC/DAPI	0.0590385	0.00652548	4	0.061262	0.0166688	3	0.0655986	0.012211	5	0.0651038	0.00763539	4
Young		Aged			Young		Aged			Young		Aged
Ctrl	IRβ	Ctrl	IRβ		Ctrl	IRβ	Ctrl	IRβ		Ctrl	IRβ	Ctrl	IRβ
8.89233	6.33467	9.52967	11.0917		2.71567	2.58667	4.73533	3.161		0.057789	0.050892	0.104268	0.067517
8.087	6.90267	6.671	9.49033		2.14333	4.95833	3.517	3.731		0.041934	0.093886	0.07052	0.071941
8.94867	9.18267	7.816	8.26167		2.583	2.10267	1.75233	2.091		0.073136	0.039008	0.034269	0.043097
9.62233		6.66133	9.39567		3.251		2.05	3.78533		0.063295		0.045222	0.07786
		8.801					3.443					0.073714

## Sheet: Field CA3 IF Data
CA3 Immunofluorescence Data (% area covered)- Individual Data Points
DAPI					FITC					FITC/DAPI
stratum pyramidale					stratum pyramidale					stratum pyramidale
Young		Aged			Young		Aged			Young		Aged
Ctrl	IRβ	Ctrl	IRβ		Ctrl	IRβ	Ctrl	IRβ		Ctrl	IRβ	Ctrl	IRβ
11.1447	15.931	17.292	19.7443		0.408333	2.384	7.22167	8.793		0.0333754	0.154153	0.420938	0.460038
17.4517	16.81	15.858	16.8517		1.80533	5.54667	1.97533	6.34633		0.102949	0.327175	0.126611	0.37047
13.232	17.033	17.8673	19.8753		0.0516667	5.236	3.975	6.36233		0.00391099	0.307659	0.21963	0.329099
15.3147		16.0113	17.073		1.64267		4.84067	8.53467		0.108183		0.253013	0.505008
		13.137					0.587					0.0436855
CA3 Immunofluorescence Data (% area covered) - Group Means & Standard Error of the Mean (SEM)
	CA1 stratum pyramidale
	Young Ctrl			Young IRβ			Aged Ctrl			Aged IRβ
	Mean	SEM	n	Mean	SEM	n	Mean	SEM	n	Mean	SEM	n
DAPI	14.2858	1.35581	4	16.5913	0.336384	3	16.0331	0.490177	5	18.3861	0.823677	4
FITC	0.977	0.438641	4	4.38889	1.00645	3	3.71993	1.08678	5	7.50908	0.668785	4
FITC/DAPI	0.0621046	0.0258253	4	0.262996	0.0547122	3	0.212776	0.0636449	5	0.416154	0.0402973	4

## Sheet: Fields CA1 & CA3 DAPI Only Data
CA1 & CA3 DAPI Only Data (mean gray value) - Individual Data Points											CA1 & CA3 DAPI Only Data (mean gray value) - Group Means & Standard Error of the Mean (SEM)
CA1 DAPI					CA3 DAPI							CA1 DAPI
stratum pyramidale					stratum pyramidale							Young Ctrl			Young IRβ			Aged Ctrl			Aged IRβ
Young		Aged			Young		Aged					Mean	SEM	n	Mean	SEM	n	Mean	SEM	n	Mean	SEM	n
Ctrl	IRβ	Ctrl	IRβ		Ctrl	IRβ	Ctrl	IRβ			s. pyramidale	99.0619	16.3184	4	153.076	3.90334	3	115.03	14.2869	5	149.081	3.93427	4
72.961	150.897	143.484	159.509		64.078	127.342	128.666	146.311			s. radiatum	84.3925	13.6599	4	129.824	4.34052	3	99.133	11.7652	5	132.783	4.23409	4
136.183	160.658	116.59	148.479		113.759	131.936	95.6737	125.207			s. oriens	75.3079	12.6532	4	113.893	1.58074	3	88.2631	11.7851	5	116.834	4.05111	4
70.362	147.674	147.178	140.402		58.5127	122.214	123.082	124.772
116.741		96.2917	147.934		99.4097		84.1917	130.218
		71.6067					62.4973					CA3 DAPI
stratum radiatum												Young Ctrl			Young IRβ			Aged Ctrl			Aged IRβ
Young		Aged										Mean	SEM	n	Mean	SEM	n	Mean	SEM	n	Mean	SEM	n
Ctrl	IRβ	Ctrl	IRβ								s. pyramidale	83.9398	13.4459	4	127.164	2.80791	3	98.8221	12.2936	5	131.627	5.04821	4
64.3083	124.827	121.691	140.357
115.423	138.47	99.6197	135.164
58.7583	126.175	125.983	120.645
99.0807		86.3023	134.965
		62.069
stratum oriens
Young		Aged
Ctrl	IRβ	Ctrl	IRβ
55.504	112.283	115.663	127.74
104.651	117.054	84.6627	113.448
52.8957	112.342	113.069	108.7
88.1807		74.3867	117.446
		53.5333

## Sheet: NeuN Data
CA1 & CA3 NeuN Measures (# of NeuN-positive neurons per 100 μm) - Individual Data Points
CA1 NeuN					CA3 NeuN
stratum pyramidale					stratum pyramidale
Young		Aged			Young		Aged
Ctrl	IRβ	Ctrl	IRβ		Ctrl	IRβ	Ctrl	IRβ
32.5	38.3333	30.3333	30.1667		30.1667	29.1667	27	23.6667
42	44.1667	39.1667	34		38	32.6667	26	24
49.1667	45.8333	49	35.6667		38	30.3333	29	31.8333
51.8333		44.8333	33.8333		35.8333		28.8333	23.8333
		46.6667					25.3333
CA1 & CA3 NeuN Measures (# of NeuN-positive neurons per 100 μm) - Group Means & Standard Error of the Mean (SEM)
	NeuN-Positive Neurons per 100 μm (measured in stratum pyramidale)
	Young Ctrl			Young IRβ			Aged Ctrl			Aged IRβ
	Mean	SEM	n	Mean	SEM	n	Mean	SEM	n	Mean	SEM	n
Field CA1	43.875	4.323	4	42.778	2.274	3	42	3.339	5	33.417	1.16	4
Field CA3	35.5	1.85	4	30.722	1.029	3	27.233	0.737	5	25.833	2.001	4
